# Supplementary material for: Cell-Specific Post-Transcriptional Regulation of γ-Synuclein Gene by Micro-RNAs
Source: PLoS One. 2013 Sep 11;8(9):e73786. doi: 10.1371/journal.pone.0073786 (PMC3770685; doi:10.1371/journal.pone.0073786)
Supplement: Table S1 — Significant biological functions associated with miRNAs differentially expressed between B9 and ShSY5Y. (XLSX) [file pone.0073786.s001.xlsx]

## Sheet: Sheet1
Significant biological functions associated with miRNAs differentially expressed between B9 and ShSY5Y
Category	Functions Annotation	p-Value	Predicted Activation State	Activation z-score	Associated Molecules	Fold Change
Cellular Development, Cellular Growth and Proliferation	proliferation of carcinoma cell lines	6.59e-08	Decreased	-2.398	hsa-let-7e	2.59
					hsa-miR-10b	3.068
					hsa-miR-195	1.793
					hsa-miR-18a	-1.61
					hsa-miR-26b	2.07
					hsa-miR-126	1.555
					hsa-miR-132	1.507
					hsa-miR-145	1.751
					hsa-miR-410	-1.77
					hsa-miR-183	2.08
					hsa-miR-193b	-1.702
Cellular Development, Cellular Growth and Proliferation, Skeletal and Muscular System Development and Function	proliferation of vascular smooth muscle cells	0.000261	Decreased	-2.164	hsa-miR-10b	3.068
					hsa-miR-195	1.793
					hsa-miR-143	2.084
					hsa-miR-145	1.751
					hsa-miR-221	-31.117
Cell Death and Survival	cell death of tumor cell lines	0.000364	Increased	2.442	hsa-let-7e	2.59
					hsa-miR-195	1.793
					hsa-miR-18a	-1.61
					hsa-miR-92b	1.676
					hsa-miR-143	2.084
					hsa-miR-145	1.751
					hsa-miR-146a	-3.723
					hsa-miR-152	1.844
					hsa-miR-149	1.522
					hsa-miR-410	-1.77
					hsa-miR-204	-6.758
					hsa-miR-210	1.983
					hsa-miR-326	-1.542
					hsa-miR-138	2.188
					hsa-miR-146b-5p	1.665
					hsa-miR-193a-3p	-1.778
					hsa-miR-483-3p	-6.353
Cell Death and Survival	apoptosis of tumor cell lines	0.000403	Increased	2.731	hsa-let-7e	2.59
					hsa-miR-195	1.793
					hsa-miR-18a	-1.61
					hsa-miR-92b	1.676
					hsa-miR-143	2.084
					hsa-miR-145	1.751
					hsa-miR-146a	-3.723
					hsa-miR-152	1.844
					hsa-miR-149	1.522
					hsa-miR-410	-1.77
					hsa-miR-204	-6.758
					hsa-miR-210	1.983
					hsa-miR-138	2.188
					hsa-miR-146b-5p	1.665
					hsa-miR-483-3p	-6.353
